# Supplementary material for: Integrating antigen capturing nanoparticles and type 1 conventional dendritic cell therapy for in situ cancer immunization
Source: Nat Commun. 2025 May 16;16:4578. doi: 10.1038/s41467-025-59840-w (PMC12084569; doi:10.1038/s41467-025-59840-w)
Supplement: Supplementary file 4 — Source Data [file 41467_2025_59840_MOESM4_ESM.xlsx]

## Sheet: Fig. 1b
Fig. 1b
			Diameter (nm)
		AC-NP	156.7	155.7	160.4	154	175.4
		NPNeg	153	156.9	151.2
		NPPEG	154.2	145.1	150.8	159.4

## Sheet: Fig. 1d
Fig. 1d
			Zeta potential (mV)
		AC-NP	37.6	39.8	46.2
		NPNeg	-33.1	-26.9	-31.3
		NPPEG	-31.4	-27.1	-27.2

## Sheet: Fig. 1e
Fig. 1e
			Protein captured by NPs (µg)
		Feed protein (µg)	AC-NP			NPNeg			NPPEG
		10	6.13	5.94	6.15	0.13	0.37	0.35	0.12	1.57	2.26
		25	16.66	17.57	17.69	1.26	1.28	0.41	3.74	2.53	3.61
		50	36.12	36.32	38.54	16.11	13.72	15.8	17.76	16.76	18.2
		100	54.12	55.94	54.46	26.67	31.85	30.11	33.37	24	36.22
		250	86.33	107.99	97.99	64.07	72.04	49.81	66.57	67.5	90.74
		500	193.21	196.91	193.95	68.33	120.37	65.93	98.7	98.33	157.22

## Sheet: Fig. 1f
Fig. 1f
			NPNeg			NPPEG			AC-NP
		Numer of Proteins captured	659	638	629	487	507	498	744	796	853

## Sheet: Fig. 1g
Fig. 1g
			Log2 intensity
			NPNeg			NPPEG			AC-NP
		Hnrnpf	0	0	0	0	0	0	29.4588	29.6446	29.4876
		Aatf	26.7808	0	0	0	0	0	27.5148	27.3082	27.8937
		Copb2	0	0	0	0	0	0	27.0597	27.3333	26.9431
		Kpna6	0	0	0	0	0	0	0	25.01	0

## Sheet: Fig. 1h
Fig. 1h			Log2 intensity
			NPNeg			NPPEG			AC-NP
		H4c1	30.7411	30.8025	30.893	30.4332	30.4165	30.5917	33.046	33.0619	32.9857
		H3c2	29.6199	29.6798	29.6788	29.5307	29.3112	29.2907	32.7481	33.1941	32.8103
		Hsp90ab1	28.2987	28.2405	28.3429	29.3021	29.2456	29.8574	29.7661	29.6764	30.2403
		H1-2	29.2105	29.2624	29.1734	28.6661	28.7103	28.1931	29.26	29.108	29.0837
		H1-4	28.3792	28.3252	28.2404	27.7004	27.8625	27.7998	28.6705	28.2449	28.4669
		H1-5	28.5056	28.7067	28.5427	28.0658	28.2235	27.6295	27.8183	27.3291	27.7519
		H1-0	27.15	27.3765	26.8828	26.5099	26.3851	26.5854	27.0375	27.0144	27.1146
		H1-3	26.036	26.3	0	0	0	0	26.562	25.873	26.0157
		Hsp90aa1	0	0	0	0	0	27.0991	27.0942	26.9197	27.777
		Calr	0	0	0	0	0	0	27.5597	27.5245	28.4766
		H2ax	0	0	0	0	0	0	0	25.6501	26.3802
		Hspa4	0	0	0	0	0	0	0	0	25.9687

## Sheet: Fig. 1j
Fig. 1j
			MFI of TL in DCs
			Free TL					NPPEG+TL					NPNeg+TL					AC-NP+TL
		30 min	893	758	653	658	547	679	755	892	748	896	556	592	527	490	716	1081	1050	1139	1111	1207
		4 h	1277	1254	1143	1191	1066	1138	1086	1252	1302	1348	1074	1074	1034	999	1151	1468	1752	1444	2178	2055

## Sheet: Fig. 1m
Fig. 1m
			Untreated			OVA			NPPEG+OVA			NPNeg+OVA			AC-NP+OVA
		MFI of H-2Kb-SIINFEKL-PE	1090	1048	1062	1155	1130	1134	1114	1104	1101	1113	1105	1093	1846	1746	1711

## Sheet: Fig. 1o
Fig. 1o
			Untreated					NPPEG+TL					NPNeg+TL					AC-NP+TL					fPIC+TL					LPS+TL
		%CD86+CD80+ of CD11c+ DCs	6.82	5.41	4.76	5.38	5.07	5.95	5.86	6.39	6.2	5.05	5.93	5.94	6.1	5.37	7.01	38.9	35.4	38.3	36.1	32.8	33.2	34.6	32.1	34	26.9	21.4	20.8	20.9	22.4	19.9

## Sheet: Fig. 1p
Fig. 1p
				Untreated					NPPEG+TL					NPNeg+TL					AC-NP+TL					fPIC+TL					LPS+TL
			MFI of CD86	11533	9865	8613	9640	8984	10590	10457	11599	11332	9922	11380	11477	10879	10366	13796	57098	56691	58598	56175	55807	50469	51348	49570	50002	41733	42626	41447	41512	43604	39921

[truncated: 89 more sheets: Fig. 1q, Fig. 1r, Fig. 2c, Fig. 2g, Fig. 2i, Fig. 2l, Fig. 2n, Fig. 3b, Fig. 3c, Fig. 3e, Fig. 3f, Fig. 3g, Fig. 3h, Fig. 3i, Fig. 3j, Fig. 3l, Fig. 3n, Fig. 4b, Fig. 4c, Fig. 4d …]
